# Supplementary material for: Comparative gene expression profiling analysis of urothelial carcinoma of the renal pelvis and bladder
Source: BMC Med Genomics. 2010 Dec 15;3:58. doi: 10.1186/1755-8794-3-58 (PMC3022544; doi:10.1186/1755-8794-3-58)
Supplement: Additional file 2 — Supplementary Table S1. Lists of genes differentially expressed between C3 and C4 classes identified in Figure 2A-C by SAM method using the default cutoff value 0.05 on the adjusted p-values. [file 1755-8794-3-58-S2.XLS]

## Sheet: tab2D.genes.c3.c4
Supplementary Table S1: list of genes identified to be differetially expressed between identified C3 and C4 classes using SAM algorithm with delta=2.5 and min.foldchange=1.5.
gid	symbol	FoldChange	qvalue		gid	symbol	FoldChange	qvalue
5744_at	PTHLH	-9.52179	0		54961_at	SSH3	2.2327	0
55959_at	SULF2	-7.95784	0		30845_at	EHD3	2.32326	0
1992_at	SERPINB1	-5.68349	0		729359_at	KIAA1881	2.33394	0
1824_at	DSC2	-4.84133	0		80345_at	ZSCAN16	2.46055	0
375295_at	LOC375295	-3.98851	0		22874_at	PLEKHA6	2.46634	0
3696_at	ITGB8	-3.34781	0		26999_at	CYFIP2	2.50052	0
57698_at	KIAA1598	-3.28138	0		399669_at	MGC35402	2.52666	0
9263_at	STK17A	-3.23515	0		23220_at	DTX4	2.58036	0
7035_at	TFPI	-3.08748	0		57221_at	KIAA1244	2.67012	0
23240_at	KIAA0922	-2.81373	0		79656_at	C1orf165	2.70462	0
79642_at	ARSJ	-2.62711	0		22906_at	TRAK1	2.78274	0
55704_at	KIAA1212	-2.61657	0		2180_at	ACSL1	2.78911	0
113_at	ADCY7	-2.44602	0		89944_at	LOC89944	2.80906	0
3096_at	HIVEP1	-2.26933	0		5287_at	PIK3C2B	2.8424	0
					643008_at	LOC643008	2.84636	0
					55552_at	HSZFP36	2.92696	0
					399717_at	FLJ45983	2.94186	0
					80221_at	FLJ20920	2.94612	0
					5264_at	PHYH	2.98261	0
					79818_at	ZNF552	2.98499	0
					11001_at	SLC27A2	3.07175	0
					55040_at	EPN3	3.09288	0
					2036_at	EPB41L1	3.15359	0
					51477_at	ISYNA1	3.22736	0
					155066_at	ATP6V0E2	3.24868	0
					7089_at	TLE2	3.27575	0
					57127_at	RHBG	3.29534	0
					7433_at	VIPR1	3.46868	0
					2624_at	GATA2	3.47026	0
					8611_at	PPAP2A	3.47501	0
					79154_at	MGC4172	3.55154	0
					1999_at	ELF3	3.62038	0
					51703_at	ACSL5	3.65354	0
					4610_at	MYCL1	3.6754	0
					81031_at	SLC2A10	3.74931	0
					7832_at	BTG2	3.75883	0
					1528_at	CYB5A	3.84306	0
					9671_at	KIAA0789	3.87443	0
					25840_at	METTL7A	3.9616	0
					7134_at	TNNC1	3.98863	0
					126410_at	FLJ39501	4.05834	0
					55286_at	C4orf19	4.09363	0
					127845_at	GOLT1A	4.20856	0
					4488_at	MSX2	4.41786	0
					2001_at	ELF5	4.45216	0
					283229_at	EFCAB4A	4.54942	0
					729599_at	LOC729599	4.55249	0
					23171_at	GPD1L	4.65994	0
					124975_at	GGT6	4.84726	0
					6338_at	SCNN1B	5.02649	0
					27346_at	TMEM97	5.03879	0
					80307_at	FER1L4	5.0786	0
					8869_at	ST3GAL5	5.18724	0
					400451_at	LOC400451	5.21087	0
					844_at	CASQ1	5.2558	0
					6623_at	SNCG	5.27713	0
					6926_at	TBX3	5.30087	0
					1050_at	CEBPA	5.52263	0
					376267_at	RAB15	5.73299	0
					25805_at	BAMBI	5.78048	0
					9037_at	SEMA5A	6.07985	0
					80761_at	UPK3B	6.09768	0
					9118_at	INA	6.09949	0
					5468_at	PPARG	6.15457	0
					23584_at	VSIG2	6.52833	0
					9518_at	GDF15	6.78674	0
					645722_at	LOC645722	6.8374	0
					58480_at	RHOU	7.10046	0
					7379_at	UPK2	7.14133	0
					7049_at	TGFBR3	7.89555	0
					54097_at	FAM3B	7.93095	0
					1580_at	CYP4B1	9.51082	0
					27324_at	TNRC9	9.93206	0
					2625_at	GATA3	9.98582	0
					11283_at	CYP4F8	10.6057	0
					79589_at	RNF128	10.6983	0
					10974_at	C10orf116	11.2867	0
					169166_at	MGC39715	12.5846	0
					8000_at	PSCA	13.5082	0
					116123_at	RP11-45J16.2	21.2245	0
					54474_at	KRT20	22.3598	0
