# Supplementary material for: Comparative gene expression profiling analysis of urothelial carcinoma of the renal pelvis and bladder
Source: BMC Med Genomics. 2010 Dec 15;3:58. doi: 10.1186/1755-8794-3-58 (PMC3022544; doi:10.1186/1755-8794-3-58)
Supplement: Additional file 4 — Supplementary Table S2. Lists of genes differentially expressed between rNO and bNO identified in Figure 2D by SAM method using cutoff value 0.001 on the adjusted p-values. [file 1755-8794-3-58-S4.XLS]

## Sheet: tab.bn.rN.genes
Supplementary Table S2: list of genes differentially expressed between rNO and bNO identified by SAM method with delta=4.3, min.foldchange=1.5.
gid	symbol	FoldChange	qvalue		gid	symbol	FoldChange	qvalue
6286_at	S100P	-259.581	0		8325_at	FZD8	2.3291	0
3860_at	KRT13	-206.691	0		29062_at	HSPC049	2.51316	0
10202_at	DHRS2	-163.492	0		727928_at	LOC727928	2.69892	0
2167_at	FABP4	-94.7323	0		144110_at	TMEM86A	2.73615	0
3169_at	FOXA1	-88.3642	0		56245_at	C21orf62	2.76794	0
11045_at	UPK1A	-71.3727	0		80201_at	HKDC1	2.7685	0
5268_at	SERPINB5	-71.2252	0		2103_at	ESRRB	2.82518	0
11199_at	ANXA10	-68.4629	0		2352_at	FOLR3	2.85055	0
642587_at	LOC642587	-66.5636	0		9762_at	ProSAPiP1	2.86372	0
3872_at	KRT17	-49.9018	0		83697_at	SLC4A9	2.87974	0
3512_at	IGJ	-42.5409	0		1429_at	CRYZ	2.8884	0
72_at	ACTG2	-40.1732	0		55825_at	PECR	2.89781	0
3493_at	IGHA1	-39.9583	0		64283_at	RGNEF	2.96967	0
1646_at	AKR1C2	-38.21	0		7809_at	BSND	3.02961	0
8000_at	PSCA	-37.8129	0		10402_at	ST3GAL6	3.07127	0
1580_at	CYP4B1	-36.6472	0		5288_at	PIK3C2G	3.08552	0
22802_at	CLCA4	-33.8256	0		5095_at	PCCA	3.12967	0
169166_at	MGC39715	-32.7608	0		57669_at	EPB41L5	3.16127	0
2294_at	FOXF1	-30.8611	0		23576_at	DDAH1	3.18299	0
6707_at	SPRR3	-29.877	0		2057_at	EPOR	3.22503	0
1675_at	CFD	-29.5544	0		51440_at	HPCAL4	3.24471	0
57758_at	SCUBE2	-29.5105	0		200373_at	MGC33657	3.25648	0
1475_at	CSTA	-28.4417	0		130752_at	MDH1B	3.2621	0
5743_at	PTGS2	-25.3272	0		7010_at	TEK	3.27919	0
50506_at	DUOX2	-23.5862	0		79962_at	FLJ13236	3.36131	0
22943_at	DKK1	-23.4135	0		481_at	ATP1B1	3.39575	0
6423_at	SFRP2	-22.9729	0		7802_at	DNALI1	3.4007	0
148170_at	CDC42EP5	-22.7206	0		80206_at	FHOD3	3.50307	0
8406_at	SRPX	-22.7187	0		339535_at	LOC339535	3.50895	0
5450_at	POU2AF1	-21.3701	0		6271_at	S100A1	3.52961	0
3294_at	HSD17B2	-20.9653	0		6524_at	SLC5A2	3.54602	0
2877_at	GPX2	-19.9324	0		127294_at	MYOM3	3.54667	0
10551_at	AGR2	-19.2115	0		57127_at	RHBG	3.58604	0
387695_at	C10orf99	-18.0946	0		221061_at	C10orf38	3.59329	0
7474_at	WNT5A	-18.08	0		767_at	CA8	3.59716	0
5320_at	PLA2G2A	-17.8027	0		83648_at	C8orf13	3.66139	0
84189_at	SLITRK6	-17.2725	0		846_at	CASR	3.66786	0
10804_at	GJB6	-16.8392	0		115290_at	FBXO17	3.6791	0
3880_at	KRT19	-16.6025	0		440730_at	TRIM67	3.7293	0
26585_at	GREM1	-16.5921	0		9131_at	AIFM1	3.7618	0
3099_at	HK2	-16.4238	0		113230_at	LOC113230	3.76814	0
7262_at	PHLDA2	-16.1608	0		51704_at	GPRC5B	3.76951	0
5996_at	RGS1	-15.8744	0		83660_at	TLN2	3.77019	0
53836_at	GPR87	-15.6989	0		6712_at	SPTBN2	3.77697	0
240_at	ALOX5	-15.3896	0		79674_at	VEPH1	3.8024	0
84958_at	SYTL1	-15.2305	0		5523_at	PPP2R3A	3.87532	0
948_at	CD36	-14.849	0		79849_at	PDZD3	3.95839	0
147495_at	APCDD1	-14.6935	0		130940_at	LOC130940	3.96737	0
7348_at	UPK1B	-14.1085	0		23109_at	DDN	3.97012	0
80117_at	ARL14	-14.0816	0		129530_at	LOC129530	3.97088	0
122786_at	FRMD6	-13.2863	0		2766_at	GMPR	3.9745	0
6563_at	SLC14A1	-12.927	0		151126_at	ZNF533	4.02881	0
2769_at	GNA15	-12.8976	0		5653_at	KLK6	4.03814	0
6698_at	SPRR1A	-12.8245	0		5243_at	ABCB1	4.04294	0
654790_at	PCP4L1	-12.6223	0		199964_at	TMEM61	4.04359	0
3852_at	KRT5	-12.2606	0		54852_at	PAQR5	4.04934	0
23336_at	DMN	-11.5822	0		6493_at	SIM2	4.07976	0
2810_at	SFN	-11.5281	0		4634_at	MYL3	4.0812	0
165679_at	C3orf57	-11.5143	0		2160_at	F11	4.08196	0
3914_at	LAMB3	-11.4831	0		6242_at	RTKN	4.10455	0
969_at	CD69	-11.3272	0		1365_at	CLDN3	4.11159	0
23584_at	VSIG2	-11.3228	0		9514_at	GAL3ST1	4.14008	0
51703_at	ACSL5	-11.2358	0		135932_at	TMEM139	4.15189	0
3552_at	IL1A	-11.1011	0		55859_at	BEX1	4.23462	0
857_at	CAV1	-11.0527	0		80763_at	C12orf39	4.23561	0
9532_at	BAG2	-10.9845	0		4072_at	TACSTD1	4.25465	0
4969_at	OGN	-10.9531	0		57586_at	SYT13	4.30473	0
3248_at	HPGD	-10.8918	0		284612_at	SYPL2	4.33527	0
11211_at	FZD10	-10.7721	0		3225_at	HOXC9	4.34897	0
645638_at	LOC645638	-10.7182	0		115111_at	SLC26A7	4.43087	0
7291_at	TWIST1	-10.7136	0		2805_at	GOT1	4.43287	0
7380_at	UPK3A	-10.6441	0		9154_at	SLC28A1	4.43296	0
285203_at	C3orf64	-10.6052	0		2705_at	GJB1	4.43624	0
196_at	AHR	-10.4068	0		8431_at	NR0B2	4.44042	0
64073_at	C19orf33	-10.3309	0		23242_at	COBL	4.47238	0
23650_at	TRIM29	-10.3186	0		84968_at	PNMA6A	4.4858	0
2634_at	GBP2	-10.2883	0		771_at	CA12	4.50973	0
55076_at	TMEM45A	-10.2416	0		7490_at	WT1	4.55916	0
64094_at	SMOC2	-10.1776	0		5314_at	PKHD1	4.56141	0
688_at	KLF5	-10.0887	0		155066_at	ATP6V0E2	4.59739	0
57822_at	GRHL3	-10.0355	0		80150_at	ASRGL1	4.60141	0
2532_at	DARC	-9.86681	0		1601_at	DAB2	4.60576	0
116496_at	FAM129A	-9.76138	0		23286_at	WWC1	4.61886	0
57007_at	CXCR7	-9.69624	0		51523_at	CXXC5	4.62111	0
27075_at	TSPAN13	-9.68926	0		9915_at	ARNT2	4.62619	0
1326_at	MAP3K8	-9.65545	0		80036_at	TRPM3	4.63397	0
116039_at	OSR2	-9.56708	0		2016_at	EMX1	4.68622	0
1846_at	DUSP4	-9.54107	0		730124_at	LOC730124	4.69502	0
4629_at	MYH11	-9.49475	0		388387_at	FLJ31222	4.73671	0
2124_at	EVI2B	-9.45424	0		6337_at	SCNN1A	4.75612	0
27299_at	ADAMDEC1	-9.29632	0		5345_at	SERPINF2	4.77173	0
1359_at	CPA3	-9.27901	0		29114_at	TAGLN3	4.78196	0
6091_at	ROBO1	-9.20282	0		64798_at	DEPDC6	4.80747	0
256691_at	MAMDC2	-9.09572	0		57139_at	RGL3	4.86744	0
8544_at	PIR	-9.06452	0		64080_at	RBKS	4.87272	0
5321_at	PLA2G4A	-9.02296	0		6480_at	ST6GAL1	4.89541	0
27295_at	PDLIM3	-8.96802	0		286334_at	LOC286334	4.9132	0
5836_at	PYGL	-8.89342	0		5624_at	PROC	4.94908	0
220_at	ALDH1A3	-8.83586	0		196051_at	PPAPDC1A	4.95521	0
8869_at	ST3GAL5	-8.78313	0		387882_at	OCC-1	4.95917	0
3075_at	CFH	-8.69725	0		79762_at	C1orf115	4.96105	0
116123_at	RP11-45J16.2	-8.67783	0		1000_at	CDH2	4.96878	0
4488_at	MSX2	-8.60542	0		2719_at	GPC3	4.97285	0
2152_at	F3	-8.53778	0		2813_at	GP2	4.99638	0
347902_at	AMIGO2	-8.51078	0		2542_at	SLC37A4	5.00688	0
57722_at	NOPE	-8.39027	0		644090_at	LOC644090	5.00749	0
10205_at	EVA1	-8.36047	0		2528_at	FUT6	5.02182	0
118663_at	BTBD16	-8.31291	0		10449_at	ACAA2	5.08499	0
60489_at	APOBEC3G	-8.25439	0		91703_at	ACY3	5.12004	0
3866_at	KRT15	-8.24262	0		9173_at	IL1RL1	5.14144	0
1606_at	DGKA	-8.22641	0		55351_at	STK32B	5.1769	0
26112_at	CCDC69	-8.09074	0		10117_at	ENAM	5.19445	0
348094_at	ANKDD1A	-8.03616	0		92086_at	GGTLA4	5.2082	0
51776_at	ZAK	-8.02078	0		1154_at	CISH	5.20936	0
27286_at	SRPX2	-7.8024	0		5973_at	RENBP	5.32376	0
10926_at	DBF4	-7.77274	0		54996_at	MOSC2	5.37176	0
3209_at	HOXA13	-7.73045	0		117177_at	RAB3IP	5.39358	0
5468_at	PPARG	-7.67883	0		2170_at	FABP3	5.43308	0
3855_at	KRT7	-7.6574	0		22981_at	RP4-691N24.1	5.46467	0
301_at	ANXA1	-7.65454	0		245973_at	ATP6V1C2	5.49546	0
27074_at	LAMP3	-7.63133	0		5420_at	PODXL	5.58877	0
84290_at	CAPNS2	-7.60093	0		7021_at	TFAP2B	5.62404	0
1880_at	EBI2	-7.59831	0		3766_at	KCNJ10	5.66668	0
3713_at	IVL	-7.52885	0		2053_at	EPHX2	5.67041	0
5176_at	SERPINF1	-7.52501	0		10110_at	SGK2	5.69678	0
201799_at	TMEM154	-7.50242	0		79783_at	C7orf10	5.71206	0
286133_at	SCARA5	-7.5003	0		7345_at	UCHL1	5.7269	0
2697_at	GJA1	-7.49498	0		340348_at	TSPAN33	5.91241	0
80307_at	FER1L4	-7.46997	0		6540_at	SLC6A13	5.93051	0
4313_at	MMP2	-7.46973	0		10686_at	CLDN16	5.95515	0
59271_at	C21orf63	-7.45388	0		2246_at	FGF1	6.00328	0
5376_at	PMP22	-7.44823	0		347733_at	TUBB2B	6.01679	0
9595_at	PSCDBP	-7.43779	0		26999_at	CYFIP2	6.06387	0
956_at	ENTPD3	-7.3207	0		84457_at	PHYHIPL	6.08705	0
83468_at	GLT8D2	-7.31809	0		125206_at	SLC5A10	6.1234	0
2123_at	EVI2A	-7.27281	0		10841_at	FTCD	6.18792	0
55876_at	GSDML	-7.26437	0		33_at	ACADL	6.24558	0
55013_at	CCDC109B	-7.25436	0		130733_at	TMEM178	6.33349	0
1513_at	CTSK	-7.25408	0		216_at	ALDH1A1	6.34964	0
53905_at	DUOX1	-7.20014	0		6928_at	TCF2	6.37093	0
2013_at	EMP2	-7.19814	0		11113_at	CIT	6.38581	0
79755_at	ZNF750	-7.15345	0		92558_at	CCDC64	6.39877	0
5966_at	REL	-7.14202	0		140738_at	TMEM37	6.57785	0
2627_at	GATA6	-7.1178	0		6422_at	SFRP1	6.65557	0
54097_at	FAM3B	-7.10636	0		3613_at	IMPA2	6.69269	0
51278_at	IER5	-7.04264	0		149461_at	CLDN19	6.74068	0
284611_at	FAM102B	-7.02697	0		1803_at	DPP4	6.74784	0
27346_at	TMEM97	-6.91971	0		81788_at	NUAK2	6.76459	0
1292_at	COL6A2	-6.909	0		1285_at	COL4A3	6.83028	0
113146_at	C14orf78	-6.87431	0		4485_at	MST1	6.89937	0
51715_at	RAB23	-6.72512	0		9056_at	SLC7A7	6.90057	0
5366_at	PMAIP1	-6.72488	0		2678_at	GGT1	6.90508	0
1307_at	COL16A1	-6.70935	0		55_at	ACPP	6.98951	0
84969_at	C20orf100	-6.69463	0		28970_at	C11orf54	6.99316	0
2192_at	FBLN1	-6.68382	0		83478_at	ARHGAP24	7.00443	0
1604_at	CD55	-6.68175	0		25928_at	SOSTDC1	7.02846	0
9910_at	RABGAP1L	-6.63853	0		138065_at	RNF183	7.05045	0
4239_at	MFAP4	-6.60631	0		342527_at	SMTNL2	7.20125	0
56649_at	TMPRSS4	-6.49352	0		152573_at	LOC152573	7.21664	0
858_at	CAV2	-6.4132	0		255743_at	NPNT	7.33731	0
8821_at	INPP4B	-6.40967	0		4745_at	NELL1	7.43364	0
1043_at	CD52	-6.40261	0		58510_at	PRODH2	7.4499	0
123036_at	MTAC2D1	-6.40115	0		85477_at	SCIN	7.48919	0
51442_at	VGLL1	-6.38672	0		196047_at	EMX2OS	7.51796	0
5577_at	PRKAR2B	-6.38084	0		23600_at	AMACR	7.52923	0
29108_at	PYCARD	-6.35752	0		38_at	ACAT1	7.60769	0
6352_at	CCL5	-6.32281	0		6470_at	SHMT1	7.61239	0
27076_at	LYPD3	-6.29429	0		2254_at	FGF9	7.65556	0
3587_at	IL10RA	-6.2868	0		79746_at	ECHDC3	7.85574	0
51702_at	PADI3	-6.26384	0		1286_at	COL4A4	7.87502	0
118932_at	ANKRD22	-6.25856	0		340542_at	NGFRAP1L1	7.97376	0
10673_at	TNFSF13B	-6.23492	0		79623_at	GALNT14	8.01733	0
4065_at	LY75	-6.19816	0		5334_at	PLCL1	8.05956	0
644151_at	LOC644151	-6.17395	0		9476_at	NAPSA	8.11808	0
81031_at	SLC2A10	-6.15422	0		84803_at	MAG1	8.12736	0
11177_at	BAZ1A	-6.13944	0		283375_at	SLC39A5	8.13624	0
6674_at	SPAG1	-6.12735	0		51084_at	CRYL1	8.37729	0
3669_at	ISG20	-6.11998	0		9104_at	RGN	8.48957	0
29841_at	GRHL1	-6.07701	0		153572_at	IRX2	8.50793	0
79083_at	MLPH	-6.06245	0		65266_at	WNK4	8.56829	0
57419_at	SLC24A3	-5.87386	0		1582_at	CYP8B1	8.61029	0
25907_at	TMEM158	-5.87164	0		2299_at	FOXI1	8.64308	0
6623_at	SNCG	-5.81677	0		2262_at	GPC5	8.67582	0
960_at	CD44	-5.80051	0		8671_at	SLC4A4	8.74494	0
283298_at	OLFML1	-5.79125	0		525_at	ATP6V1B1	8.83707	0
2729_at	GCLC	-5.77738	0		6340_at	SCNN1G	8.87312	0
389136_at	VGLL3	-5.76688	0		3273_at	HRG	8.96188	0
9262_at	STK17B	-5.74181	0		9547_at	CXCL14	8.99249	0
953_at	ENTPD1	-5.74092	0		22977_at	AKR7A3	9.04986	0
8612_at	PPAP2C	-5.73772	0		53405_at	CLIC5	9.08959	0
94234_at	FOXQ1	-5.66226	0		7849_at	PAX8	9.09015	0
51700_at	CYB5R2	-5.64579	0		29842_at	TFCP2L1	9.14997	0
1520_at	CTSS	-5.64219	0		118471_at	PRAP1	9.19431	0
200916_at	RPL22L1	-5.63892	0		53354_at	PANK1	9.21896	0
7464_at	CORO2A	-5.6351	0		5733_at	PTGER3	9.31342	0
1809_at	DPYSL3	-5.60701	0		1962_at	EHHADH	9.34558	0
64065_at	PERP	-5.59893	0		29974_at	ACF	9.37395	0
3575_at	IL7R	-5.58914	0		3795_at	KHK	9.46945	0
8404_at	SPARCL1	-5.57895	0		10083_at	USH1C	9.54117	0
3937_at	LCP2	-5.49128	0		2329_at	FMO4	9.58219	0
26354_at	GNL3	-5.37727	0		253012_at	LOC253012	9.68639	0
26157_at	GIMAP2	-5.37038	0		133688_at	UGT3A1	9.72464	0
834_at	CASP1	-5.36545	0		6559_at	SLC12A3	9.82778	0
3956_at	LGALS1	-5.35973	0		2878_at	GPX3	9.84227	0
6926_at	TBX3	-5.34931	0		7306_at	TYRP1	9.84644	0
26509_at	FER1L3	-5.34668	0		1393_at	CRHBP	9.87144	0
9770_at	RASSF2	-5.32597	0		1610_at	DAO	9.87898	0
2273_at	FHL1	-5.30489	0		5909_at	RAP1GAP	9.89066	0
284340_at	UNQ473	-5.30124	0		54463_at	FLJ20152	9.96382	0
3783_at	KCNN4	-5.29576	0		92737_at	DNER	9.99095	0
10409_at	BASP1	-5.28468	0		4329_at	ALDH6A1	10.0515	0
10974_at	C10orf116	-5.27063	0		10891_at	PPARGC1A	10.0876	0
90853_at	SPOCD1	-5.22111	0		2744_at	GLS	10.2144	0
162966_at	ZNF600	-5.21653	0		415_at	ARSE	10.2333	0
11010_at	GLIPR1	-5.18744	0		80144_at	FRAS1	10.2852	0
23643_at	LY96	-5.18322	0		5652_at	PRSS8	10.3145	0
390_at	RND3	-5.16894	0		64284_at	RAB17	10.3526	0
56849_at	TCEAL7	-5.14873	0		4886_at	NPY1R	10.389	0
64359_at	NXN	-5.11392	0		4883_at	NPR3	10.4216	0
83716_at	CRISPLD2	-5.08107	0		9963_at	SLC23A1	10.522	0
4046_at	LSP1	-5.0549	0		2731_at	GLDC	10.6696	0
8399_at	PLA2G10	-5.0196	0		95_at	ACY1	10.7152	0
10512_at	SEMA3C	-5.00366	0		7368_at	UGT8	10.917	0
91351_at	FLJ31033	-4.99575	0		83953_at	FCAMR	10.958	0
915_at	CD3D	-4.98201	0		5502_at	PPP1R1A	11.0766	0
51195_at	RAPGEFL1	-4.97931	0		196410_at	METTL7B	11.09	0
219928_at	MRGPRF	-4.97466	0		6299_at	SALL1	11.0914	0
10863_at	ADAM28	-4.95681	0		10655_at	DMRT2	11.3253	0
84617_at	TUBB6	-4.93244	0		1800_at	DPEP1	11.6547	0
55034_at	MOCOS	-4.92583	0		1852_at	DUSP9	11.7218	0
6001_at	RGS10	-4.90829	0		84141_at	TMEM166	11.8253	0
10312_at	TCIRG1	-4.90189	0		151295_at	SLC23A3	11.8339	0
5738_at	PTGFRN	-4.90019	0		113220_at	KIF12	11.8441	0
11259_at	FILIP1L	-4.85621	0		59272_at	ACE2	11.8522	0
27122_at	DKK3	-4.84423	0		3373_at	HYAL1	11.9892	0
3059_at	HCLS1	-4.84229	0		79814_at	AGMAT	12.1656	0
716_at	C1S	-4.82062	0		5745_at	PTHR1	12.2829	0
54847_at	SIDT1	-4.81159	0		27344_at	PCSK1N	12.4201	0
3397_at	ID1	-4.80171	0		4494_at	MT1F	12.5131	0
26278_at	SACS	-4.77766	0		9356_at	SLC22A6	12.8191	0
91624_at	NEXN	-4.76596	0		84952_at	CGNL1	12.8892	0
55971_at	BAIAP2L1	-4.74592	0		55867_at	SLC22A11	13.0103	0
55808_at	ST6GALNAC1	-4.74489	0		51268_at	PIPOX	13.0104	0
51809_at	GALNT7	-4.7394	0		5800_at	PTPRO	13.0354	0
3198_at	HOXA1	-4.73614	0		1579_at	CYP4A11	13.0931	0
650_at	BMP2	-4.73116	0		1184_at	CLCN5	13.1218	0
5332_at	PLCB4	-4.71138	0		256764_at	WDR72	13.1459	0
55824_at	PAG1	-4.70887	0		5265_at	SERPINA1	13.2426	0
440335_at	LOC440335	-4.68824	0		3226_at	HOXC10	13.8485	0
5699_at	PSMB10	-4.6876	0		6539_at	SLC6A12	13.9497	0
1794_at	DOCK2	-4.67175	0		83758_at	RBP5	13.9738	0
5325_at	PLAGL1	-4.63039	0		2018_at	EMX2	14.0018	0
5349_at	FXYD3	-4.62669	0		1188_at	CLCNKB	14.4394	0
25878_at	MXRA5	-4.59934	0		8972_at	MGAM	14.4865	0
4938_at	OAS1	-4.59485	0		79614_at	C5orf23	14.6163	0
1382_at	CRABP2	-4.59174	0		2628_at	GATM	14.8841	0
219654_at	C10orf56	-4.56495	0		50964_at	SOST	15.0313	0
3664_at	IRF6	-4.56355	0		2104_at	ESRRG	15.0932	0
836_at	CASP3	-4.56306	0		54886_at	RP11-35N6.1	15.1406	0
3428_at	IFI16	-4.54705	0		9075_at	CLDN2	15.2388	0
5277_at	PIGA	-4.54344	0		148808_at	MFSD4	15.2404	0
4131_at	MAP1B	-4.5356	0		727722_at	LOC727722	15.3521	0
58189_at	WFDC1	-4.51491	0		290_at	ANPEP	15.4353	0
5396_at	PRRX1	-4.50734	0		6569_at	SLC34A1	15.6696	0
64744_at	SMAP1L	-4.50683	0		3223_at	HOXC6	16.5548	0
4921_at	DDR2	-4.50264	0		56670_at	SUCNR1	16.7235	0
10915_at	TCERG1	-4.49806	0		80303_at	EFHD1	16.8096	0
145781_at	Gcom1	-4.48621	0		146802_at	MATE2	17.0836	0
241_at	ALOX5AP	-4.4687	0		10249_at	GLYAT	17.4159	0
9871_at	SEC24D	-4.46571	0		79799_at	UGT2A3	17.5183	0
4603_at	MYBL1	-4.46217	0		64849_at	SLC13A3	17.5274	0
713_at	C1QB	-4.43214	0		127124_at	ATP6V1G3	17.9022	0
2564_at	GABRE	-4.41652	0		64922_at	LRRC19	18.0223	0
2589_at	GALNT1	-4.39851	0		23743_at	BHMT2	18.0371	0
1525_at	CXADR	-4.38632	0		64081_at	PBLD	18.3859	0
3796_at	KIF2A	-4.37789	0		55540_at	IL17RB	18.6395	0
9473_at	C1orf38	-4.37296	0		9073_at	CLDN8	18.819	0
914_at	CD2	-4.37253	0		119467_at	CLRN3	18.9396	0
864_at	RUNX3	-4.37182	0		2028_at	ENPEP	18.9784	0
3557_at	IL1RN	-4.368	0		5076_at	PAX2	19.009	0
58480_at	RHOU	-4.35738	0		222643_at	UNC5CL	19.6866	0
51303_at	FKBP11	-4.34612	0		116085_at	SLC22A12	19.6931	0
5788_at	PTPRC	-4.33686	0		54490_at	UGT2B28	20.8306	0
57162_at	PELI1	-4.33666	0		51473_at	DCDC2	20.8862	0
727936_at	GLT8D4	-4.32867	0		2888_at	GRB14	21.4606	0
54845_at	RBM35A	-4.32816	0		27283_at	TINAG	21.5662	0
154_at	ADRB2	-4.32016	0		245972_at	ATP6V0D2	21.6067	0
2114_at	ETS2	-4.30656	0		1644_at	DDC	21.8367	0
10659_at	CUGBP2	-4.27717	0		353189_at	SLCO4C1	21.9071	0
3614_at	IMPDH1	-4.27333	0		53828_at	FXYD4	22.1059	0
57182_at	ANKRD50	-4.27082	0		4495_at	MT1G	22.9042	0
1909_at	EDNRA	-4.2683	0		4118_at	MAL	23.1576	0
4211_at	MEIS1	-4.26313	0		359_at	AQP2	23.4158	0
10100_at	TSPAN2	-4.25177	0		635_at	BHMT	23.4886	0
8434_at	RECK	-4.23991	0		92292_at	GLYATL1	23.5713	0
55790_at	ChGn	-4.22638	0		11136_at	SLC7A9	25.6648	0
80709_at	AKNA	-4.22584	0		83543_at	C9orf58	25.7476	0
57502_at	NLGN4X	-4.20321	0		55244_at	FLJ10847	26.6073	0
51765_at	RP6-213H19.1	-4.19363	0		112817_at	C10orf65	27.0492	0
56952_at	PRTFDC1	-4.19152	0		338094_at	C1orf179	27.0822	0
171177_at	RHOV	-4.1789	0		55195_at	C14orf105	27.6029	0
93349_at	LOC93349	-4.17721	0		8029_at	CUBN	28.4173	0
25927_at	C2orf32	-4.17679	0		130013_at	ACMSD	29.8051	0
7188_at	TRAF5	-4.17077	0		51179_at	HAO2	30.46	0
123803_at	NTAN1	-4.16162	0		3249_at	HPN	30.903	0
4542_at	MYO1F	-4.11945	0		220963_at	SLC16A9	31.2292	0
57061_at	HYMAI	-4.10691	0		50617_at	ATP6V0A4	31.8691	0
10384_at	BTN3A3	-4.10131	0		6561_at	SLC13A1	33.7166	0
25816_at	TNFAIP8	-4.09345	0		6568_at	SLC17A1	34.7994	0
53827_at	FXYD5	-4.0899	0		760_at	CA2	35.9276	0
50853_at	VILL	-4.07489	0		1672_at	DEFB1	36.6921	0
51177_at	PLEKHO1	-4.06837	0		6696_at	SPP1	37.2203	0
23347_at	SMCHD1	-4.06621	0		6582_at	SLC22A2	38.1368	0
11031_at	RAB31	-4.05203	0		6819_at	SULT1C1	38.8728	0
400451_at	LOC400451	-4.03798	0		1733_at	DIO1	39.5278	0
6018_at	RLF	-4.00735	0		64902_at	AGXT2	40.0766	0
663_at	BNIP2	-3.98047	0		10786_at	SLC17A3	41.6783	0
79148_at	MMP28	-3.97611	0		155006_at	LOC155006	42.0397	0
254531_at	AGPAT7	-3.94148	0		3242_at	HPD	43.7603	0
57559_at	STAMBPL1	-3.93268	0		64577_at	ALDH8A1	43.7886	0
254102_at	EHBP1L1	-3.93042	0		3773_at	KCNJ16	43.9246	0
25891_at	DKFZP586H2123	-3.92909	0		2938_at	GSTA1	43.9623	0
54503_at	ZDHHC13	-3.92387	0		50507_at	NOX4	44.7078	0
23624_at	CBLC	-3.91198	0		57733_at	GBA3	45.5252	0
79180_at	EFHD2	-3.89479	0		9365_at	KL	45.8918	0
3667_at	IRS1	-3.89402	0		9071_at	CLDN10	49.5086	0
441168_at	RP1-93H18.5	-3.89361	0		120939_at	C12orf59	53.7759	0
29982_at	NRBF2	-3.85975	0		284422_at	LOC284422	58.0432	0
81615_at	TMEM163	-3.84554	0		4036_at	LRP2	60.7027	0
146439_at	LOC146439	-3.83191	0		5104_at	SERPINA5	61.2314	0
23682_at	RAB38	-3.8274	0		2348_at	FOLR1	61.8257	0
54680_at	C1orf181	-3.8076	0		2326_at	FMO1	62.7429	0
637_at	BID	-3.76451	0		1807_at	DPYS	64.1094	0
4940_at	OAS3	-3.7621	0		55753_at	OGDHL	65.0274	0
5355_at	PLP2	-3.75348	0		486_at	FXYD2	65.9815	0
4033_at	LRMP	-3.74473	0		26_at	ABP1	70.6595	0
203522_at	DDX26B	-3.74016	0		7827_at	NPHS2	81.1409	0
51192_at	CKLF	-3.72055	0		3291_at	HSD11B2	86.0698	0
6676_at	SPAG4	-3.71084	0		10158_at	PDZK1IP1	87.8211	0
126070_at	ZNF440	-3.70992	0		57393_at	TMEM27	90.9509	0
7443_at	VRK1	-3.70577	0		3758_at	KCNJ1	93.2687	0
7433_at	VIPR1	-3.69106	0		55586_at	MIOX	99.398	0
130576_at	LOC130576	-3.66637	0		1950_at	EGF	104.036	0
5880_at	RAC2	-3.65808	0		8424_at	BBOX1	126.008	0
5307_at	PITX1	-3.6336	0		5105_at	PCK1	145.585	0
79071_at	ELOVL6	-3.63196	0		5053_at	PAH	146.019	0
79668_at	PARP8	-3.62647	0		9027_at	NAT8	156.537	0
6890_at	TAP1	-3.62434	0		1014_at	CDH16	156.985	0
55603_at	FAM46A	-3.58161	0		5174_at	PDZK1	158.722	0
118429_at	ANTXR2	-3.58118	0		793_at	CALB1	187.051	0
7133_at	TNFRSF1B	-3.54676	0		3827_at	KNG1	211.286	0
83593_at	RASSF5	-3.51545	0		6519_at	SLC3A1	230.58	0
90019_at	SYT8	-3.51041	0		229_at	ALDOB	366.462	0
22861_at	NLRP1	-3.51019	0		7369_at	UMOD	641.021	0
197259_at	MLKL	-3.50851	0
55857_at	C20orf19	-3.46848	0
55276_at	PGM2	-3.45911	0
27347_at	STK39	-3.4545	0
8542_at	APOL1	-3.45302	0
80055_at	PGAP1	-3.44648	0
166336_at	PRICKLE2	-3.43789	0
85377_at	MICALL1	-3.4355	0
10346_at	TRIM22	-3.42753	0
29940_at	DSE	-3.41068	0
9050_at	PSTPIP2	-3.40881	0
202_at	AIM1	-3.40661	0
29028_at	ATAD2	-3.40484	0
80346_at	REEP4	-3.40236	0
10973_at	ASCC3	-3.39466	0
9881_at	LBA1	-3.39273	0
729680_at	LOC729680	-3.38694	0
9712_at	USP6NL	-3.38628	0
79098_at	C1orf116	-3.36646	0
84649_at	DGAT2	-3.36162	0
27071_at	DAPP1	-3.36137	0
57616_at	TSHZ3	-3.35966	0
4217_at	MAP3K5	-3.34894	0
3965_at	LGALS9	-3.34799	0
9231_at	DLG5	-3.29514	0
55033_at	FKBP14	-3.27571	0
2051_at	EPHB6	-3.23057	0
55740_at	ENAH	-3.22132	0
29935_at	RPA4	-3.19431	0
4689_at	NCF4	-3.14688	0
1643_at	DDB2	-3.14509	0
138241_at	C9orf85	-3.14342	0
221895_at	JAZF1	-3.10963	0
11073_at	TOPBP1	-3.08377	0
9535_at	GMFG	-3.0511	0
64108_at	RTP4	-3.04401	0
2000_at	ELF4	-3.0423	0
23155_at	CLCC1	-3.03102	0
80746_at	TSEN2	-3.0282	0
79695_at	GALNT12	-3.02044	0
285590_at	SH3PXD2B	-3.00088	0
79868_at	CXorf45	-2.98793	0
10001_at	MED6	-2.9879	0
54801_at	FAM29A	-2.98167	0
55466_at	DNAJA4	-2.97412	0
64425_at	POLR1E	-2.97056	0
4139_at	MARK1	-2.96648	0
84164_at	ASCC2	-2.9643	0
10464_at	C13orf24	-2.95724	0
5339_at	PLEC1	-2.95614	0
53832_at	IL20RA	-2.94697	0
23239_at	PHLPP	-2.93606	0
54677_at	CROT	-2.93315	0
79961_at	DENND2D	-2.92348	0
26270_at	FBXO6	-2.91314	0
440275_at	EIF2AK4	-2.87606	0
79441_at	C4orf15	-2.8648	0
134637_at	DEADC1	-2.86078	0
84501_at	SPIRE2	-2.84637	0
64421_at	DCLRE1C	-2.82047	0
5287_at	PIK3C2B	-2.81307	0
55227_at	LRRC1	-2.7919	0
1730_at	DIAPH2	-2.79057	0
119385_at	KIAA1975	-2.72813	0
55287_at	TMEM40	-2.70958	0
5394_at	EXOSC10	-2.6927	0
57118_at	CAMK1D	-2.69023	0
10793_at	ZNF273	-2.65241	0
387521_at	Kua	-2.58789	0
2760_at	GM2A	-2.542	0
