# Supplementary material for: Comparative gene expression profiling analysis of urothelial carcinoma of the renal pelvis and bladder
Source: BMC Med Genomics. 2010 Dec 15;3:58. doi: 10.1186/1755-8794-3-58 (PMC3022544; doi:10.1186/1755-8794-3-58)
Supplement: Additional file 5 — Supplementary Table S3. Lists of genes differentially expressed between bNO and UC (bUC and rUC) identified in Figure 2E by SAM method using cutoff value 0.001 on the adjusted p-values. [file 1755-8794-3-58-S5.XLS]

## Sheet: tab.bn.UC.genes
Supplementary Table S3: list of genes differentially expressed between bNO and bUC and rUC combined, identified by SAM method with delta=4.1, min.foldchange=2.
gid	symbol	FoldChange	qvalue		gid	symbol	FoldChange	qvalue
125_at	ADH1B	-43.5717	0		10293_at	TRAIP	2.51094	0
3512_at	IGJ	-36.3222	0		84262_at	C7orf48	2.58153	0
10351_at	ABCA8	-34.286	0		26233_at	FBXL6	2.69599	0
2273_at	FHL1	-28.7393	0		6472_at	SHMT2	2.70912	0
5166_at	PDK4	-25.3997	0		10024_at	TROAP	2.77904	0
2294_at	FOXF1	-23.5942	0		6493_at	SIM2	2.89292	0
2167_at	FABP4	-22.7138	0		8914_at	TIMELESS	2.90259	0
72_at	ACTG2	-20.3636	0		79075_at	DCC1	2.98822	0
25890_at	ABI3BP	-20.185	0		84823_at	LMNB2	3.00573	0
4969_at	OGN	-19.9447	0		9401_at	RECQL4	3.01322	0
4239_at	MFAP4	-18.7607	0		63922_at	CHTF18	3.10858	0
4629_at	MYH11	-18.0431	0		4605_at	MYBL2	3.15174	0
84417_at	C2orf40	-17.8222	0		2237_at	FEN1	3.15883	0
1675_at	CFD	-17.7904	0		51512_at	GTSE1	3.16305	0
2532_at	DARC	-17.3478	0		5050_at	PAFAH1B3	3.25313	0
5577_at	PRKAR2B	-16.4093	0		29901_at	SAC3D1	3.28158	0
9510_at	ADAMTS1	-16.1176	0		10460_at	TACC3	3.28542	0
1264_at	CNN1	-15.6634	0		84561_at	SLC12A8	3.36586	0
23336_at	DMN	-15.2576	0		151246_at	SGOL2	3.39093	0
8406_at	SRPX	-14.9462	0		1718_at	DHCR24	3.39429	0
1910_at	EDNRB	-13.9604	0		55215_at	KIAA1794	3.41173	0
5350_at	PLN	-13.8588	0		55723_at	ASF1B	3.46284	0
11045_at	UPK1A	-13.1735	0		89958_at	C9orf140	3.47597	0
3493_at	IGHA1	-13.1459	0		11113_at	CIT	3.48755	0
4499_at	MT1M	-12.8288	0		55143_at	CDCA8	3.52119	0
8436_at	SDPR	-12.3689	0		116028_at	C16orf75	3.56128	0
1634_at	DCN	-12.3263	0		10615_at	SPAG5	3.57471	0
1490_at	CTGF	-12.2845	0		84706_at	GPT2	3.58436	0
443_at	ASPA	-12.2447	0		8318_at	CDC45L	3.6638	0
79625_at	C4orf31	-12.1373	0		6491_at	STIL	3.66428	0
286133_at	SCARA5	-11.8262	0		11004_at	KIF2C	3.66615	0
7123_at	CLEC3B	-11.6168	0		9700_at	ESPL1	3.69155	0
387763_at	LOC387763	-11.5573	0		1164_at	CKS2	3.69656	0
64094_at	SMOC2	-11.5322	0		81620_at	CDT1	3.8007	0
58189_at	WFDC1	-11.2279	0		1789_at	DNMT3B	3.80183	0
3569_at	IL6	-11.2197	0		10535_at	RNASEH2A	3.82129	0
4638_at	MYLK	-11.0757	0		1978_at	EIF4EBP1	3.83163	0
10231_at	DSCR1L1	-10.9455	0		29127_at	RACGAP1	3.88073	0
730_at	C7	-10.7229	0		56992_at	KIF15	3.96588	0
4147_at	MATN2	-10.7088	0		2146_at	EZH2	4.03099	0
256691_at	MAMDC2	-10.5226	0		29089_at	UBE2T	4.04775	0
2354_at	FOSB	-10.4671	0		6659_at	SOX4	4.10774	0
6943_at	TCF21	-10.2349	0		332_at	BIRC5	4.11922	0
55790_at	ChGn	-10.0948	0		23594_at	ORC6L	4.13165	0
8434_at	RECK	-10.0777	0		55355_at	DKFZp762E1312	4.16595	0
1901_at	EDG1	-10.0358	0		4171_at	MCM2	4.18356	0
5376_at	PMP22	-9.87766	0		9928_at	KIF14	4.18828	0
6401_at	SELE	-9.86548	0		10721_at	POLQ	4.18992	0
10516_at	FBLN5	-9.74945	0		8438_at	RAD54L	4.22325	0
27295_at	PDLIM3	-9.74725	0		54478_at	FAM64A	4.42804	0
8404_at	SPARCL1	-9.71033	0		55630_at	SLC39A4	4.44092	0
9452_at	ITM2A	-9.6668	0		7083_at	TK1	4.46548	0
11259_at	FILIP1L	-9.64804	0		83461_at	CDCA3	4.49532	0
4929_at	NR4A2	-9.58931	0		51659_at	GINS2	4.51282	0
5450_at	POU2AF1	-9.47731	0		51514_at	DTL	4.61546	0
5121_at	PCP4	-9.27584	0		1063_at	CENPF	4.71972	0
9532_at	BAG2	-9.27364	0		9212_at	AURKB	4.79941	0
56944_at	OLFML3	-9.23392	0		113130_at	CDCA5	4.82029	0
11170_at	FAM107A	-9.22302	0		83540_at	NUF2	5.02359	0
1674_at	DES	-9.20192	0		163183_at	C19orf46	5.1591	0
5156_at	PDGFRA	-9.19031	0		9768_at	KIAA0101	5.19978	0
51705_at	EMCN	-9.16123	0		6790_at	AURKA	5.52745	0
6423_at	SFRP2	-9.12826	0		891_at	CCNB1	5.60762	0
2627_at	GATA6	-9.05069	0		64151_at	NCAPG	5.66213	0
219928_at	MRGPRF	-9.03355	0		24137_at	KIF4A	5.78268	0
9936_at	CD302	-9.01484	0		9055_at	PRC1	5.89012	0
83716_at	CRISPLD2	-8.9518	0		9319_at	TRIP13	5.96443	0
7704_at	ZBTB16	-8.93581	0		9833_at	MELK	6.05641	0
2202_at	EFEMP1	-8.65918	0		54443_at	ANLN	6.10782	0
2669_at	GEM	-8.57957	0		2305_at	FOXM1	6.18123	0
10398_at	MYL9	-8.53732	0		10112_at	KIF20A	6.37427	0
3779_at	KCNMB1	-8.51808	0		55165_at	CEP55	6.49476	0
58494_at	JAM2	-8.4501	0		51203_at	NUSAP1	6.66322	0
2162_at	F13A1	-8.41166	0		11130_at	ZWINT	6.70947	0
7102_at	TSPAN7	-8.3624	0		3223_at	HOXC6	6.80774	0
5730_at	PTGDS	-8.34321	0		5652_at	PRSS8	6.83035	0
5320_at	PLA2G2A	-8.26386	0		22974_at	TPX2	7.05807	0
56849_at	TCEAL7	-8.21815	0		701_at	BUB1B	7.17822	0
2124_at	EVI2B	-8.15389	0		9133_at	CCNB2	7.32593	0
91624_at	NEXN	-8.15112	0		7272_at	TTK	8.87452	0
5806_at	PTX3	-8.149	0		6241_at	RRM2	8.88317	0
5348_at	FXYD1	-8.12622	0		7153_at	TOP2A	9.81798	0
9590_at	AKAP12	-8.0742	0		991_at	CDC20	10.8714	0
9839_at	ZEB2	-8.00864	0		11065_at	UBE2C	11.123	0
8490_at	RGS5	-7.96148	0
3491_at	CYR61	-7.90797	0
1359_at	CPA3	-7.85991	0
358_at	AQP1	-7.82432	0
2_at	A2M	-7.71604	0
81575_at	APOLD1	-7.69861	0
23024_at	PDZRN3	-7.67296	0
283298_at	OLFML1	-7.5941	0
25891_at	DKFZP586H2123	-7.49818	0
10742_at	RAI2	-7.46543	0
2690_at	GHR	-7.44738	0
8639_at	AOC3	-7.32151	0
6876_at	TAGLN	-7.26544	0
25802_at	LMOD1	-7.24696	0
2258_at	FGF13	-7.20511	0
126393_at	HSPB6	-7.17154	0
6358_at	CCL14	-7.14343	0
10252_at	SPRY1	-7.14087	0
287_at	ANK2	-7.09688	0
22943_at	DKK1	-7.0538	0
9023_at	CH25H	-7.04462	0
1879_at	EBF1	-7.03952	0
64321_at	SOX17	-7.03086	0
70_at	ACTC1	-6.97337	0
5142_at	PDE4B	-6.97162	0
10365_at	KLF2	-6.92877	0
83468_at	GLT8D2	-6.86456	0
6387_at	CXCL12	-6.84908	0
10186_at	LHFP	-6.79945	0
1191_at	CLU	-6.72524	0
6347_at	CCL2	-6.68369	0
5997_at	RGS2	-6.67411	0
2353_at	FOS	-6.64673	0
1960_at	EGR3	-6.59286	0
7049_at	TGFBR3	-6.5625	0
27122_at	DKK3	-6.51338	0
23136_at	EPB41L3	-6.4755	0
9595_at	PSCDBP	-6.43289	0
5996_at	RGS1	-6.43171	0
80760_at	ITIH5	-6.4224	0
26002_at	MOXD1	-6.3914	0
8418_at	CMAH	-6.36385	0
59_at	ACTA2	-6.32143	0
28442_at	IGHV3	-6.30828	0
6363_at	CCL19	-6.23248	0
969_at	CD69	-6.20835	0
1306_at	COL15A1	-6.19573	0
5239_at	PGM5	-6.17372	0
9353_at	SLIT2	-6.12551	0
57161_at	PELI2	-5.99908	0
166336_at	PRICKLE2	-5.98159	0
286097_at	EFHA2	-5.96771	0
5321_at	PLA2G4A	-5.90613	0
8835_at	SOCS2	-5.89162	0
25927_at	C2orf32	-5.88576	0
283417_at	DPY19L2	-5.84888	0
29931_at	LOH3CR2A	-5.83225	0
10875_at	FGL2	-5.78561	0
9079_at	LDB2	-5.78243	0
316_at	AOX1	-5.74593	0
116039_at	OSR2	-5.73989	0
54102_at	CLIC6	-5.73275	0
79974_at	FLJ21986	-5.72137	0
116159_at	CYYR1	-5.71191	0
10979_at	PLEKHC1	-5.7022	0
7431_at	VIM	-5.6824	0
2487_at	FRZB	-5.66421	0
221303_at	C6orf189	-5.64544	0
23743_at	BHMT2	-5.63608	0
146556_at	MGC45438	-5.63122	0
5332_at	PLCB4	-5.60731	0
1880_at	EBI2	-5.58162	0
94274_at	PPP1R14A	-5.5702	0
1346_at	COX7A1	-5.53712	0
1805_at	DPT	-5.50455	0
1843_at	DUSP1	-5.50095	0
91653_at	BOC	-5.50058	0
338773_at	TMEM119	-5.49595	0
1009_at	CDH11	-5.49392	0
3122_at	HLA-DRA	-5.48113	0
81035_at	COLEC12	-5.45861	0
1842_at	ECM2	-5.45622	0
9314_at	KLF4	-5.45471	0
140597_at	TCEAL2	-5.40837	0
10894_at	XLKD1	-5.40182	0
57722_at	NOPE	-5.37822	0
80310_at	PDGFD	-5.36026	0
79901_at	CYBRD1	-5.35385	0
10100_at	TSPAN2	-5.35271	0
27299_at	ADAMDEC1	-5.34496	0
1827_at	DSCR1	-5.34066	0
5552_at	SRGN	-5.33162	0
53826_at	FXYD6	-5.32776	0
65055_at	REEP1	-5.28312	0
5176_at	SERPINF1	-5.27424	0
219972_at	MPEG1	-5.27128	0
147495_at	APCDD1	-5.26785	0
4060_at	LUM	-5.26349	0
81578_at	COL21A1	-5.21582	0
5627_at	PROS1	-5.19524	0
1073_at	CFL2	-5.16994	0
64092_at	SAMSN1	-5.1358	0
8516_at	ITGA8	-5.12135	0
59271_at	C21orf63	-5.10719	0
51201_at	ZDHHC2	-5.10239	0
3400_at	ID4	-5.10235	0
5168_at	ENPP2	-5.10029	0
2995_at	GYPC	-5.09678	0
51715_at	RAB23	-5.03178	0
5138_at	PDE2A	-5.02665	0
3479_at	IGF1	-5.02636	0
654790_at	PCP4L1	-5.02073	0
90627_at	STARD13	-5.00928	0
3426_at	CFI	-5.0031	0
25960_at	GPR124	-5.00225	0
8470_at	SORBS2	-4.97693	0
4921_at	DDR2	-4.96352	0
1363_at	CPE	-4.94816	0
8910_at	SGCE	-4.94744	0
728926_at	LOC728926	-4.92224	0
9737_at	GPRASP1	-4.92119	0
4121_at	MAN1A1	-4.89742	0
92241_at	RCSD1	-4.896	0
28959_at	TMEM176B	-4.89458	0
3485_at	IGFBP2	-4.88637	0
5243_at	ABCB1	-4.85777	0
51454_at	GULP1	-4.84376	0
10788_at	IQGAP2	-4.83736	0
7412_at	VCAM1	-4.83486	0
10418_at	SPON1	-4.81263	0
51309_at	ARMCX1	-4.8032	0
1808_at	DPYSL2	-4.78664	0
79686_at	C14orf139	-4.78272	0
6414_at	SEPP1	-4.76921	0
5325_at	PLAGL1	-4.76916	0
3113_at	HLA-DPA1	-4.76225	0
2123_at	EVI2A	-4.74164	0
153579_at	BTNL9	-4.7395	0
962_at	CD48	-4.73559	0
115207_at	KCTD12	-4.71439	0
2791_at	GNG11	-4.71249	0
220_at	ALDH1A3	-4.69466	0
7057_at	THBS1	-4.67001	0
467_at	ATF3	-4.66802	0
474344_at	GIMAP6	-4.66797	0
845_at	CASQ2	-4.66112	0
4131_at	MAP1B	-4.65424	0
57088_at	PLSCR4	-4.65303	0
55619_at	DOCK10	-4.65238	0
2878_at	GPX3	-4.63755	0
3587_at	IL10RA	-4.61791	0
4332_at	MNDA	-4.59615	0
26577_at	PCOLCE2	-4.59233	0
171024_at	SYNPO2	-4.58174	0
716_at	C1S	-4.57147	0
26112_at	CCDC69	-4.5503	0
25925_at	ZNF521	-4.54301	0
5175_at	PECAM1	-4.53141	0
168537_at	GIMAP7	-4.50993	0
150_at	ADRA2A	-4.50831	0
6456_at	SH3GL2	-4.48483	0
1794_at	DOCK2	-4.48339	0
3820_at	KLRB1	-4.47805	0
1831_at	TSC22D3	-4.47054	0
1326_at	MAP3K8	-4.45247	0
10335_at	MRVI1	-4.45155	0
687_at	KLF9	-4.44428	0
7122_at	CLDN5	-4.4421	0
6038_at	RNASE4	-4.42138	0
10580_at	SORBS1	-4.4151	0
7852_at	CXCR4	-4.40155	0
5732_at	PTGER2	-4.39999	0
9122_at	SLC16A4	-4.38965	0
6039_at	RNASE6	-4.38581	0
3708_at	ITPR1	-4.37563	0
253827_at	MSRB3	-4.37123	0
23194_at	FBXL7	-4.35571	0
219654_at	C10orf56	-4.35179	0
1513_at	CTSK	-4.3438	0
3043_at	HBB	-4.32519	0
2200_at	FBN1	-4.30959	0
8013_at	NR4A3	-4.3047	0
4129_at	MAOB	-4.29723	0
3131_at	HLF	-4.28858	0
10659_at	CUGBP2	-4.28027	0
55638_at	FLJ20366	-4.26796	0
388335_at	LOC388335	-4.26665	0
9843_at	HEPH	-4.25264	0
963_at	CD53	-4.24606	0
6586_at	SLIT3	-4.22511	0
25976_at	TIPARP	-4.2165	0
28984_at	RGC32	-4.21054	0
2289_at	FKBP5	-4.1911	0
5069_at	PAPPA	-4.18561	0
5919_at	RARRES2	-4.1816	0
9630_at	GNA14	-4.16155	0
914_at	CD2	-4.14951	0
1844_at	DUSP2	-4.1468	0
57419_at	SLC24A3	-4.13528	0
1809_at	DPYSL3	-4.12284	0
11037_at	STON1	-4.1108	0
84870_at	RSPO3	-4.11021	0
79971_at	GPR177	-4.09022	0
1003_at	CDH5	-4.09017	0
8613_at	PPAP2B	-4.07729	0
5788_at	PTPRC	-4.05201	0
220965_at	FAM13C1	-4.04999	0
90293_at	KLHL13	-4.02544	0
3115_at	HLA-DPB1	-4.00832	0
51339_at	DACT1	-4.0043	0
2192_at	FBLN1	-3.99439	0
4675_at	NAP1L3	-3.98542	0
29995_at	LMCD1	-3.96077	0
266812_at	NAP1L5	-3.94803	0
116496_at	FAM129A	-3.93583	0
4783_at	NFIL3	-3.93111	0
5742_at	PTGS1	-3.92954	0
2078_at	ERG	-3.92249	0
91663_at	MYADM	-3.92186	0
2857_at	GPR34	-3.91596	0
7111_at	TMOD1	-3.89389	0
10319_at	LAMC3	-3.8776	0
2247_at	FGF2	-3.87692	0
3489_at	IGFBP6	-3.87682	0
1043_at	CD52	-3.87622	0
11080_at	DNAJB4	-3.87511	0
54578_at	UGT1A6	-3.85827	0
22918_at	CD93	-3.85799	0
3937_at	LCP2	-3.84329	0
11142_at	PKIG	-3.83253	0
7043_at	TGFB3	-3.82429	0
54843_at	SYTL2	-3.82092	0
2009_at	EML1	-3.81707	0
28755_at	TRAC	-3.7988	0
953_at	ENTPD1	-3.79346	0
4692_at	NDN	-3.79179	0
131583_at	FAM43A	-3.78938	0
6515_at	SLC2A3	-3.77371	0
3679_at	ITGA7	-3.76857	0
3164_at	NR4A1	-3.71796	0
55843_at	ARHGAP15	-3.71555	0
51816_at	CECR1	-3.7127	0
4616_at	GADD45B	-3.70887	0
6403_at	SELP	-3.70372	0
800_at	CALD1	-3.70241	0
54504_at	CPVL	-3.70123	0
3075_at	CFH	-3.68075	0
5549_at	PRELP	-3.67377	0
56999_at	ADAMTS9	-3.66921	0
3671_at	ISLR	-3.66015	0
51267_at	CLEC1A	-3.6471	0
624_at	BDKRB2	-3.64413	0
56920_at	SEMA3G	-3.64362	0
57685_at	CACHD1	-3.64345	0
7048_at	TGFBR2	-3.64144	0
11117_at	EMILIN1	-3.6354	0
57061_at	HYMAI	-3.6253	0
91607_at	SLFN11	-3.61798	0
4811_at	NID1	-3.60819	0
26157_at	GIMAP2	-3.59245	0
10461_at	MERTK	-3.58153	0
2313_at	FLI1	-3.56902	0
84981_at	MGC14376	-3.56499	0
55885_at	LMO3	-3.56174	0
1909_at	EDNRA	-3.55642	0
9586_at	CREB5	-3.51794	0
10863_at	ADAM28	-3.5151	0
79785_at	FLJ22655	-3.51113	0
715_at	C1R	-3.47876	0
9338_at	TCEAL1	-3.47081	0
8642_at	DCHS1	-3.45504	0
10346_at	TRIM22	-3.45411	0
6781_at	STC1	-3.44978	0
56925_at	LXN	-3.43774	0
55365_at	TMEM176A	-3.43507	0
9021_at	SOCS3	-3.42701	0
1776_at	DNASE1L3	-3.42628	0
6578_at	SLCO2A1	-3.421	0
126669_at	SHE	-3.41764	0
55084_at	FLJ10159	-3.41499	0
120892_at	LRRK2	-3.41351	0
55303_at	GIMAP4	-3.41028	0
7456_at	WIPF1	-3.40139	0
116362_at	RBP7	-3.39974	0
23090_at	ZNF423	-3.39618	0
2254_at	FGF9	-3.39439	0
185_at	AGTR1	-3.36801	0
2205_at	FCER1A	-3.36585	0
388_at	RHOB	-3.32962	0
83643_at	CCDC3	-3.32774	0
2219_at	FCN1	-3.32039	0
309_at	ANXA6	-3.31634	0
2949_at	GSTM5	-3.31531	0
6775_at	STAT4	-3.31306	0
10019_at	SH2B3	-3.31258	0
8809_at	IL18R1	-3.30563	0
128346_at	C1orf162	-3.28726	0
1036_at	CDO1	-3.26165	0
3791_at	KDR	-3.26107	0
26960_at	NBEA	-3.23831	0
11010_at	GLIPR1	-3.23545	0
57484_at	RNF150	-3.2249	0
925_at	CD8A	-3.20221	0
23266_at	LPHN2	-3.19432	0
10404_at	PGCP	-3.19363	0
259217_at	HSPA12A	-3.18934	0
85004_at	RERG	-3.18631	0
6422_at	SFRP1	-3.1796	0
83857_at	TMTC1	-3.17378	0
64651_at	AXUD1	-3.16846	0
23371_at	TENC1	-3.16371	0
4306_at	NR3C2	-3.16321	0
6812_at	STXBP1	-3.15715	0
23764_at	MAFF	-3.14771	0
51776_at	ZAK	-3.14623	0
30061_at	SLC40A1	-3.14406	0
3625_at	INHBB	-3.12988	0
10257_at	ABCC4	-3.11349	0
9920_at	KBTBD11	-3.11177	0
51752_at	ARTS-1	-3.06608	0
4208_at	MEF2C	-3.0596	0
51655_at	RASD1	-3.05894	0
9732_at	DOCK4	-3.0395	0
9473_at	C1orf38	-3.03818	0
3087_at	HHEX	-3.00806	0
115677_at	NOSTRIN	-2.99642	0
54796_at	BNC2	-2.99598	0
51616_at	TAF9B	-2.995	0
8395_at	PIP5K1B	-2.99481	0
89927_at	C16orf45	-2.98553	0
83935_at	TMEM133	-2.97943	0
84935_at	C13orf33	-2.9741	0
64231_at	MS4A6A	-2.97359	0
3394_at	IRF8	-2.97336	0
57616_at	TSHZ3	-2.96885	0
1756_at	DMD	-2.95504	0
11168_at	PSIP1	-2.95029	0
8727_at	CTNNAL1	-2.94771	0
23345_at	SYNE1	-2.94697	0
285016_at	LOC285016	-2.94442	0
51338_at	MS4A4A	-2.94372	0
399_at	RHOH	-2.92274	0
8483_at	CILP	-2.90812	0
154661_at	RPIB9	-2.90485	0
1390_at	CREM	-2.90014	0
9236_at	CCPG1	-2.88931	0
139818_at	DOCK11	-2.86941	0
64744_at	SMAP1L	-2.85692	0
284119_at	PTRF	-2.85611	0
2824_at	GPM6B	-2.84577	0
6503_at	SLA	-2.83399	0
5587_at	PRKD1	-2.82639	0
23179_at	RGL1	-2.82518	0
55529_at	TMEM55A	-2.82327	0
2615_at	LRRC32	-2.81789	0
54839_at	LRRC49	-2.78379	0
83988_at	NCALD	-2.78252	0
147906_at	DACT3	-2.77392	0
80709_at	AKNA	-2.77147	0
8605_at	PLA2G4C	-2.77006	0
7402_at	UTRN	-2.7378	0
23492_at	CBX7	-2.7175	0
7373_at	COL14A1	-2.70714	0
5311_at	PKD2	-2.69764	0
8309_at	ACOX2	-2.6957	0
3932_at	LCK	-2.68639	0
1602_at	DACH1	-2.68224	0
947_at	CD34	-2.67937	0
1519_at	CTSO	-2.67037	0
9535_at	GMFG	-2.66201	0
29970_at	SCHIP1	-2.65656	0
151887_at	CCDC80	-2.64802	0
285440_at	CYP4V2	-2.64103	0
8829_at	NRP1	-2.63406	0
152007_at	C9orf19	-2.63358	0
7075_at	TIE1	-2.56486	0
4052_at	LTBP1	-2.55772	0
119587_at	CPXM2	-2.5522	0
5799_at	PTPRN2	-2.54131	0
10046_at	CXorf6	-2.53231	0
53829_at	P2RY13	-2.47966	0
25992_at	SNED1	-2.47601	0
729345_at	LOC729345	-2.4688	0
32_at	ACACB	-2.46384	0
5334_at	PLCL1	-2.4402	0
26051_at	PPP1R16B	-2.36551	0
23500_at	DAAM2	-2.34795	0
256435_at	ST6GALNAC3	-2.26211	0
155038_at	GIMAP8	-2.25575	0
9068_at	ANGPTL1	-2.11294	0
